# Supplementary material for: Effects of Perfluorooctane Sulfonate on Cerebellar Cells via Inhibition of Type 2 Iodothyronine Deiodinase Activity
Source: Int J Mol Sci. 2023 Aug 14;24(16):12765. doi: 10.3390/ijms241612765 (PMC10454525; doi:10.3390/ijms241612765)
Supplement: Supplementary file 1 [file ijms-24-12765-s001.zip]

Archive with 1 entries (1 files):
- ijms-2507954-supplementary.pdf
